# Supplementary material for: Attenuated Total Reflection Fourier-Transform Infrared Spectral Discrimination in Human Tissue of Oesophageal Transformation to Adenocarcinoma
Source: J Pers Med. 2023 Aug 20;13(8):1277. doi: 10.3390/jpm13081277 (PMC10455976; doi:10.3390/jpm13081277)
Supplement: Supplementary file 1 [file jpm-13-01277-s001.zip]

Archive with 1 entries (1 files):
- jpm-2452690-supplementary.pdf
